# Supplementary material for: Development and validation of clinical prediction models for personalized renal function monitoring in people with heart failure in primary care: the RENAL-HF study protocol
Source: Eur Heart J Digit Health. 2026 Mar 31;7(4):ztag055. doi: 10.1093/ehjdh/ztag055 (PMC13131987; doi:10.1093/ehjdh/ztag055)
Supplement: ztag055_Supplementary_Data [file ztag055_supplementary_data.zip]

Archive with 5 entries (5 files):
- S1.pdf
- S2.pdf
- S3_updated.pdf
- S4_updated.pdf
- S5.pdf
